# Supplementary material for: Environmental Enrichment Reduces Anxiety by Differentially Activating Serotonergic and Neuropeptide Y (NPY)-Ergic System in Indian Field Mouse (Mus booduga): An Animal Model of Post-Traumatic Stress Disorder
Source: PLoS One. 2015 May 27;10(5):e0127945. doi: 10.1371/journal.pone.0127945 (PMC4446351; doi:10.1371/journal.pone.0127945)
Supplement: S1 Data — (XLS) [file pone.0127945.s001.xls]

## Sheet: Fiigure 2
				Predator exposure Behavior Data
	STSC Rat Exposure
	Animal	Timespent in Surface		Time spent in tunnel		Time in home chamber		Time in mesh contact		Burying		Rsik assessment		Climbing		Grooming		Freezing		Tansitions
	1	23.66		5.33		34		4.33		4.33		6.33		2		8.16		13		3
	2	23.33		4.83		33.33		3.33		6		7.5		2.16		7.66		12		2.5
	3	25.33		6.33		33		3.16		4.83		8.33		0.66		7.33		12.33		2
	4	26		5		31.5		3		6.16		8.16		1.16		6.66		12.83		2.83
	5	25		6.66		31.66		3.83		6.66		8.33		1.33		6.66		11.66		2.66
	6	26.66		6.5		33.33		3.66		6.5		8		1.5		3.33		12		2.5
	7	24.83		7		32.5		2.66		7		8.66		1.16		6.5		11.66		3
	8	25.83		5.83		32.66		2.5		7		9.66		1		3.33		12.16		3.16
	9	24		5		32.83		2.83		6.5		10.33		1.5		5		12.66		3
	10	26		7.83		34.5		1.66		6.33		11		1.16		4.66		11.66		2.83
	11	24.66		8		33.16		2.33		7		5.83		1.66		7.66		12.66		2.5
	12	23.16		6.5		31.33		3.66		7.33		8.33		1.66		8		12.83		2.66
	13	26.12		6.44		33.35		3		4.88		8.44		2.1		8.14		13.12		2.56
	14	23.39		4.86		34.09		2.67		4.66		7.6		1.18		7.77		12.82		2.89
	15	24.1		7		31.51		4.35		6.67		9.67		1.14		6.69		12.1		2.67
	16	26.09		6.69		31.65		3.89		7		10.32		1.15		3.39		11.67		3.12
	17	24.95		7.09		34.55		2.99		4		11		2.09		6.59		12.63		3.09
	18	25.09		7.89		33.36		1.77		6		5.84		2		5.1		12		2.84
	19	25.88		5.88		32.56		2.54		7.09		7.6		1.6		4.33		12.44		3.12
	20	24.88		4.88		31.63		3.36		6.3		7.56		0.65		7.33		11.88		3
	21	23.77		8		32.88		2.67		6		9.67		1.14		6.4		12.67		2
	22	25		7		31		3		4.73		11.09		1		8.2		12		2.56
	Mean	24.8968		6.20733		32.7445		3.05409		6.04409		8.60227		1.40909		6.31318		12.3082		2.74955
	STDEV	1.03718		1.03815		1.05237		0.714634		1.00816		1.58296		0.453084		1.65729		0.47511		0.327712
	SE	0.299417		0.299696		0.303801		0.206303		0.291038		0.456975		0.130798		0.478434		0.137157		0.094605
		LTSC Rat Exposure
	Animal	Timespent in Surface		Time spent in tunnel		Time in home chamber		Time in mesh contact		Burying		Rsik assessment		Climbing		Grooming		Freezing		Tansitions
	1	20		8.66		36.66		1.66		9.16		9.83		1.66		3		14.16		1.16
	2	19.5		9.16		36.33		2.66		8.5		10.33		1.5		3.16		14.66		1.5
	3	18.33		8.33		37.5		2.5		8.33		11		2.83		2.66		13.66		1.83
	4	18.16		8.16		38.66		2		8.83		11.5		1.66		1.83		14.33		1.5
	5	19		9.33		35		2.16		9.5		11.83		1.5		2.16		14.83		2.33
	6	16.83		8.16		38.33		2.33		10		9.16		1.66		2.16		15		2
	7	20.5		8.5		37		2		9.5		8.66		1.66		2.5		14.5		1.66
	8	21.66		8.16		38.66		1.66		8.66		10		1.66		2.33		13.83		1.83
	9	18.33		8.66		37.83		1.5		9.16		9.83		1.66		3.66		13.33		1.5
	10	19.83		8.33		36.66		2.5		9.83		10.83		2.16		1.66		13.16		1.16
	11	21.16		8.16		36		3		8		9.16		1.33		3.5		15.33		1.33
	12	21.66		8.83		40		0.83		9.33		8.33		0.83		3.66		13.33		1.5
	13	21.65		8.67		36.67		1.63		8.77		9.85		1.67		2.99		14.17		1.18
	14	16.85		9.12		38.36		2.63		9.14		10.36		1.49		3.14		14.67		1.49
	15	18.17		8.44		35.13		2		8,49		10.99		2.84		2.67		13.67		1.88
	16	19.6		9.12		38.67		2.56		8.36		11.56		1.65		1.84		14.35		1.49
	17	20		8.52		37.1		2.36		8.85		11.84		1.49		2.17		14.88		2.39
	18	16.82		9.35		37.6		1.67		9.56		9.17		1.67		2.18		15.09		1.99
	19	21.67		8		40.1		1.52		10.01		8.67		1.65		2.49		14.56		1.67
	20	19.52		9.1		37.12		0.84		9.6		9.99		1.69		2.34		13.84		1.84
	21	21.65		8.14		36		2.17		8.67		9.89		2.17		3.65		13.36		1.55
	22	18.36		8		35		2.67		9.18		10.84		1.34		1.67		15.36		1.19
	Mean	19.7592		8.62083		37.3125		1.99		9.04273		10.0542		1.65167		2.69167		14.3842		1.625
	STDEV	1.86116		0.482709		1.70739		0.707582		0.585527		1.11136		0.487197		0.691991		0.720914		0.352098
	SE	0.537285		0.13935		0.492894		0.204267		0.169032		0.320831		0.140646		0.199766		0.208116		0.101645
	EC Rat Exposure
	Animal	Timespent in Surface		Time spent in tunnel		Time in home chamber		Time in mesh contact		Burying		Rsik assessment		Climbing		Grooming		Freezing		Tansitions
	1	33.66		5.33		20.33		9.5		3.33		3		5		11.16		7		4.33
	2	35		5.66		18.33		10.33		4.16		4		5.5		9.5		6.5		4.66
	3	35.33		5		19.83		10.5		2.5		2.66		6		10		6.33		4.83
	4	36.5		6		20		10		4.16		2.5		5		10.33		6.66		5
	5	34.83		6.5		21.66		9.83		4.83		3.33		5.66		9.83		7		4
	6	34.5		6.66		19.66		9.66		3.66		3.33		6.16		10.16		6.5		3.33
	7	36.66		4.83		18.33		10		3.33		4.33		6.5		9.83		6.66		3.66
	8	36.33		5.33		19.66		10.33		4.33		3.33		5.83		9.66		7		3.83
	9	36.83		5.5		20.16		10		3.66		3.16		6.66		9.83		6.33		3.66
	10	36.5		5		18.5		9.83		3.33		2.66		7		10.66		6		4.33
	11	36.33		4.66		19.66		10.5		3.16		3		7.5		10.5		5.83		4.5
	12	36.5		5.83		20.16		9.66		3.5		3.33		7		10.33		6.33		4.16
	13	33.69		5.5.36		20.66		9.6		3.36		3.1		5.56		11.19		7.1		4.36
	14	35.1		5.67		18.36		10.36		4.18		4.4		6.1		9.9		6.6		4.67
	15	35.34		4.99		19.86		10.59		2.56		2.67		5.2		10.01		6.44		4.88
	16	36.49		5.98		19.99		9.99		4.15		2.49		5.67		10.36		6.67		5.1
	17	34.88		6.49		21.67		9.87		4.88		3.38		6.17		9.99		6.99		3.99
	18	34.59		6.68		19.68		9.65		3.67		3.39		5.2		10.16		6.2		3.37
	19	36.67		5.39		18.36		9.96		3.339		4.37		5.88		9,84		6.33		3.55
	20	36.38		5.56		19.68		10.36		3.33		2.67		6.17		9,65		5.5		3,89
	21	36.84		4.99		20.18		10.56		3.49		3		5.88		9,84		5		3.65
	22	36.59		5.35		19.68		9.44		3.12		3.34		7.1		10.67		6		4
	Mean	35.7833		5.59909		19.8283		10.045		3.56158		3.26167		6.11917		10.3456		6.40773		4.20273
	STDEV	1.02278		0.624235		0.891911		0.413071		0.60233		0.604842		0.73662		0.405374		0.601837		0.557532
	SE	0.29526		0.180206		0.25748		0.119247		0.173883		0.174608		0.21265		0.117025		0.173741		0.16095
NOTE	Fig. 2 a) Surface area = % of (surface area + climbing + burying + mesh contact) ; b) Tunnel = % of (Tunnel + transitions + risk assessment); c) Home chamber = % of (Home chamber + grroming + freezing)
	Fig. 2 b) time spent in grroming, burying and freezing

## Sheet: Table 1
		Elevated Plus Maze behavior Data
	STSC after Seven Hours Group
	Animals	OAE	CAE	TSOA	TSCA	TSCEA	CAHE	CEAHD	TSF	JA	OAF	CAF		OAE- Open Arm Entries
	1	8	12	155	99	46	56	40	39	14	29	10		CAE - Closed Arm Entries
	2	16	19	131	101	68	49	66	46	9	26	20		TSOA - Time spent in open arm
	3	9	22	152	111	37	69	23	52	8	30	22		TSCA - Time spent in closed arm
	4	10	10	137	89	74	44	69	55	6	29	26		TSCEA - Time spent in central arm
	5	19	11	149	101	50	59	42	59	11	33	26		CAHE - Closed arm Head dipping
	6	24	15	148	121	31	70	22	61	16	35	26		CEAHE - Central arm Head dipping
	7	15	10	159	96	45	66	31	66	10	37	29		TSF - Time spent in freezing
	8	12	25	168	109	23	58	19	60	9	30	30		JA - Jump attempt
	9	10	20	188	87	23	69	16	39	13	36	5		OAF - Open arm freezing
	10	17	11	182	89	29	36	19	29	11	10	10		CAF - Closed arm freezing
	Mean	14	15.5	156.9	100.3	42.6	57.6	34.7	50.6	10.7	29.5	20.4
	STDEV	5.12076	5.56277	18.1381	10.9143	17.7088	11.6161	19.4139	11.9369	2.98329	7.70642	8.92188
	SE	1.62049	1.76037	5.73989	3.4539	5.60404	3.67597	6.14364	3.77749	0.944078	2.43874	2.82338
	LTSC after seven hours group
	Animals	OAE	CAE	TSOA	TSCA	TSCEA	CAHE	CEAHD	TSF	JA	OAF	CAF
	1	7	26	97	161	42	78	40	70	2	46	24		OAE- Open Arm Entries
	2	5	27	84	179	37	72	52	89	5	49	40		CAE - Closed Arm Entries
	3	8	31	79	164	57	88	49	82	9	55	27		TSOA - Time spent in open arm
	4	14	29	90	173	37	69	50	66	0	47	19		TSCA - Time spent in closed arm
	5	11	19	79	190	31	59	39	90	0	50	40		TSCEA - Time spent in central arm
	6	5	16	68	211	21	89	33	96	3	48	48		CAHE - Closed arm Head dipping
	7	4	22	73	166	61	92	44	72	2	38	34		CEAHE - Central arm Head dipping
	8	6	31	56	177	67	99	45	66	4	39	37		TSF - Time spent in freezing
	9	9	30	77	139	84	87	40	99	0	80	40		JA - Jump attempt
	10	7	20	66	139	95	71	32	100	0	69	31		OAF - Open arm freezing
	Mean	7.6	25.1	76.9	169.9	53.2	80.4	42.4	83	2.5	52.1	34		CAF - Closed arm freezing
	STDEV	3.06232	5.46606	11.9485	21.7942	23.9017	12.5096	6.85079	13.6137	2.91548	13.0678	8.79394
	SE	0.969087	1.72976	3.78117	6.89691	7.56381	3.95872	2.16797	4.30814	0.922619	4.13537	2.78289
	EC after seven hours group
	Animals	OAE	CAE	TSOA	TSCA	TSCEA	CAHE	CEAHD	TSF	JA	OAF	CAF
	1	29	10	161	89	50	38	19	30	15	14	16		OAE- Open Arm Entries
	2	31	8	187	76	37	29	22	36	19	17	19		CAE - Closed Arm Entries
	3	21	9	174	92	34	26	39	29	14	15	14		TSOA - Time spent in open arm
	4	20	14	181	88	31	40	39	21	11	10	11		TSCA - Time spent in closed arm
	5	17	16	169	99	32	37	12	22	10	11	11		TSCEA - Time spent in central arm
	6	10	9	189	92	19	33	32	36	24	17	19		CAHE - Closed arm Head dipping
	7	19	3	190	76	34	28	33	44	17	20	24		CEAHE - Central arm Head dipping
	8	34	4	158	83	59	21	32	29	12	14	15		TSF - Time spent in freezing
	9	13	11	155	87	58	20	19	36	18	17	19		JA - Jump attempt
	10	19	10	156	96	48	19	41	30	11	15	15		OAF - Open arm freezing
	Mean	21.3	9.4	172	87.8	40.2	29.1	28.8	31.3	15.1	15	16.3		CAF - Closed arm freezing
	STDEV	7.76101	3.94968	14.1185	7.68548	12.9769	7.7237	10.0863	6.94502	4.43346	2.98142	4.02906
	SE	2.45602	1.2499	4.46789	2.43212	4.10661	2.44421	3.19187	2.19779	1.40299	0.943489	1.27502
	STSC after 7 days group
	Animals	OAE	CAE	TSOA	TSCA	TSCEA	CAHE	CEAHD	TSF	JA	OAF	CAF
	1	10	23	99	151	50	34	73	73	1	36	37		OAE- Open Arm Entries
	2	4	24	89	180	31	32	79	90	4	50	40		CAE - Closed Arm Entries
	3	9	22	88	166	46	29	68	85	3	49	36		TSOA - Time spent in open arm
	4	5	21	99	172	29	27	62	69	0	36	33		TSCA - Time spent in closed arm
	5	11	18	85	186	29	30	59	95	1	67	28		TSCEA - Time spent in central arm
	6	16	17	66	200	34	37	56	95	4	70	25		CAHE - Closed arm Head dipping
	7	7	16	68	169	63	33	49	79	2	55	24		CEAHE - Central arm Head dipping
	8	3	29	93	156	51	22	69	69	5	31	38		TSF - Time spent in freezing
	9	8	11	54	143	103	36	75	101	2	71	30		JA - Jump attempt
	10	10	18	77	139	87	77	71	79	3	58	21		OAF - Open arm freezing
	Mean	8.3	19.9	81.8	166.2	52.3	35.7	66.1	83.5	2.5	52.3	31.2		CAF - Closed arm freezing
	STDEV	3.83116	4.99889	15.1056	19.3781	25.408	15.1734	9.37431	11.4819	1.58114	14.6063	6.57943
	SE	1.21239	1.58193	4.78024	6.13231	8.04051	4.80172	2.96656	3.6335	0.50036	4.62225	2.0821
	LTSC after 7 days group
	Animals	OAE	CAE	TSOA	TSCA	TSCEA	CAHE	CEAHD	TSF	JA	OAF	CAF
	1	8	25	100	159	41	84	43	76	1	43	33		OAE- Open Arm Entries
	2	10	29	89	189	22	77	29	88	0	52	36		CAE - Closed Arm Entries
	3	11	20	97	165	38	79	46	93	0	51	42		TSOA - Time spent in open arm
	4	17	17	56	167	77	69	40	70	0	45	25		TSCA - Time spent in closed arm
	5	2	15	97	189	14	83	33	95	3	47	48		TSCEA - Time spent in central arm
	6	0	13	76	200	24	90	27	80	4	54	35		CAHE - Closed arm Head dipping
	7	1	20	66	168	66	87	37	111	5	84	27		CEAHE - Central arm Head dipping
	8	7	16	98	155	47	83	41	79	3	32	47		TSF - Time spent in freezing
	9	6	17	67	148	85	84	44	66	2	50	33		JA - Jump attempt
	10	11	22	56	148	96	76	80	88	0	59	29		OAF - Open arm freezing
	Mean	7.3	19.4	80.2	168.8	51	81.2	42	84.6	1.8	51.7	35.5		CAF - Closed arm freezing
	STDEV	5.29255	4.8808	17.9988	18.1341	28.4917	6.06996	14.7949	13.2682	1.8738	13.4829	7.94775
	SE	1.67486	1.54456	5.69581	5.73863	9.01637	1.92087	4.68193	4.19879	0.592973	4.26674	2.51511
	EC after 7 days group
	Animals	OAE	CAE	TSOA	TSCA	TSCEA	CAHE	CEAHD	TSF	JA	OAF	CAF
	1	34	9	186	73	41	28	11	19	21	10	9		OAE- Open Arm Entries
	2	30	11	197	66	37	21	12	10	24	5	5		CAE - Closed Arm Entries
	3	29	7	200	69	31	19	22	21	19	10	11		TSOA - Time spent in open arm
	4	42	8	190	79	31	33	19	14	18	7	7		TSCA - Time spent in closed arm
	5	27	10	200	73	27	29	27	10	27	5	5		TSCEA - Time spent in central arm
	6	33	7	199	83	18	19	15	8	31	4	4		CAHE - Closed arm Head dipping
	7	20	5	195	69	36	17	32	11	19	5	6		CEAHE - Central arm Head dipping
	8	19	4	190	59	51	12	20	26	12	13	13		TSF - Time spent in freezing
	9	27	3	188	49	63	10	8	21	10	10	11		JA - Jump attempt
	10	41	15	178	60	62	9	6	31	27	15	16		OAF - Open arm freezing
	Mean	30.2	7.9	192.3	68	39.7	19.7	17.2	17.1	20.8	8.4	8.7		CAF - Closed arm freezing
	STDEV	7.67101	3.57305	7.19645	10.0443	14.8103	8.2334	8.36394	7.7237	6.66333	3.77712	3.97352
	SE	2.42754	1.13071	2.27736	3.17859	4.6868	2.60551	2.64682	2.44421	2.10865	1.19529	1.25744

## Sheet: Figure 3
		Light/Dark Box Behavior Data
	STSC after 7 hrs group					LTSC after 7 hrs group					EC after 7 hrs group
	Animals	TLZ	ELZ	RA		Animals	TLZ	ELZ	RA		Animals	TLZ	ELZ	RA		TLZ - Time spent in Light Zone
	1	120	11	56		1	99	10	68		1	155	21	45
	2	143	16	66		2	87	9	112		2	148	19	59		ELZ - Entries in Light Zone
	3	141	19	74		3	70	6	80		3	165	12	52
	4	119	20	69		4	91	11	56		4	179	14	54		RA - Risk Assessment
	5	99	9	54		5	85	13	100		5	159	29	36
	6	100	13	62		6	66	5	89		6	169	27	33
	7	134	10	54		7	79	3	78		7	138	25	49
	8	119	22	50		8	66	10	89		8	189	20	38
	9	111	14	69		9	78	7	96		9	171	17	28
	10	98	12	71		10	89	8	102		10	161	18	22
	Mean	118.4	14.6	62.5		Mean	81	8.2	87		Mean	163.4	20.2	41.6
	STDEV	16.8272	4.4771	8.46233		STDEV	11.1754	3.01109	16.8655		STDEV	14.7889	5.47317	12.1033
	SE	5.32507	1.4168	2.67795		SE	3.53651	0.952877	5.33718		SE	4.68003	1.73201	3.83015
	STSC after 7 days group					LTSC after 7 days group					EC after 7 days group
	Animals	TLZ	ELZ	RA		Animals	TLZ	ELZ	RA		Animals	TLZ	ELZ	RA
	1	100	14	69		1	77	15	72		1	178	29	67
	2	89	9	55		2	93	9	68		2	189	32	59		TLZ - Time spent in Light Zone
	3	79	16	87		3	101	7	97		3	199	38	40
	4	99	13	99		4	85	8	82		4	169	21	49		ELZ - Entries in Light Zone
	5	82	19	112		5	71	5	77		5	195	28	55
	6	69	21	79		6	83	17	111		6	179	31	52		RA - Risk Assessment
	7	85	5	80		7	98	13	99		7	185	37	67
	8	76	8	94		8	80	10	88		8	200	39	59
	9	90	11	63		9	111	11	56		9	180	29	68
	10	101	10	78		10	100	9	67		10	188	20	66
	Mean	87	12.6	81.6		Mean	89.9	10.4	81.7		Mean	186.2	30.4	58.2
	STDEV	10.8525	5.01553	17.1412		STDEV	12.6443	3.68782	17.0362		STDEV	9.98666	6.53537	9.29516
	SE	3.43435	1.58719	5.42444		SE	4.05265	1.18199	5.46033		SE	3.20085	2.09467	2.97922
