# Supplementary material for: Environmental Enrichment Reduces Anxiety by Differentially Activating Serotonergic and Neuropeptide Y (NPY)-Ergic System in Indian Field Mouse (Mus booduga): An Animal Model of Post-Traumatic Stress Disorder
Source: PLoS One. 2015 May 27;10(5):e0127945. doi: 10.1371/journal.pone.0127945 (PMC4446351; doi:10.1371/journal.pone.0127945)
Supplement: S2 Data — (XLS) [file pone.0127945.s002.xls]

## Sheet: Figure 4
		SEROTONIN - ELIZA values
			Control			Rat Exposure
		Values	STSC	LTSC	EC	STSC	LTSC	EC
		Values 1	100	46.1538	100.962	151.365	120.582	242.081
		values2	100	54.4402	100.338	156.931	127.319	235.374
		values 3	100	46.2406	98.6842	161.205	124.395	256.115
		value 4	99	59	99	149	128	258
		value 5	89	60	89	169	139	249
		value 6	90	55	94	170	133	250
		MEAN	96.3333	53.4724	96.9973	159.584	128.716	248.428
		STDEV	5.31664	6.03812	4.61891	8.79088	6.50237	8.53464
		SE	3.06965	3.48621	2.6668	5.07557	3.75426	4.92762
		Percentage of Normalized Western Values
		SERT	Control			Rat Exposure
			STSC	LTSC	EC	STSC	LTSC	EC
		value 1	26	23	26	35	26	42
		value 2	26	25	28	36	23	44
		value 3	20	37	23	46	22	55
		value 4	33	22	27	37	20	50
		Value 5	25	20	26	35	19	58
		Value 6	37	19	20	38	27	40
		Mean	27.8333	24.3333	25	37.8333	22.8333	48.1667
		STDEV	6.11283	6.56252	2.96648	4.16733	3.18852	7.33258
		SE	2.50526	2.68956	1.21577	1.70792	1.30677	3.00515

## Sheet: Figure 5
	Real time relative mRNA expression values
	5-HT 1A	Control			Rat Exposure
	VALUES	STSC	LTSC	EC	STSC	LTSC	EC
	value 1	0.11108	0.12764	0.15771	0.74987	0.15624	0.91592
	value 2	0.10494	0.10809	0.1452	0.69925	0.14451	0.88166
	value 3	0.0988	0.08854	0.13269	0.64863	0.13278	0.8474
	value 4	0.1234	0.1345	0.12689	0.5467	0.1234	0.8467
	value 5	0.0934	0.0999	0.11689	0.7899	0.15768	0.9456
	value 6	0.1011	0.1124	0.1045	0.59989	0.1456	0.9999
	MEAN	0.10494	0.10809	0.1452	0.69925	0.14451	0.88166
	STDEV	0.00614	0.01955	0.01251	0.05062	0.01173	0.03426
	SE	0.00354503	0.0112875	0.00722286	0.0292263	0.00677252	0.0197806
	5-HT 2C	Control			Rat Exposure
	VALUES	STSC	LTSC	EC	STSC	LTSC	EC
	value 1	0.06917	0.09557	0.06435	0.68804	1.3323	0.24188
	value 2	0.06837	0.09033	0.06018	0.6616	1.3	0.2277
	value 3	0.06757	0.08509	0.05601	0.63516	1.2676	0.21352
	value 4	0.0599	0.0999	0.0789	0.699	1.347	0.2567
	value 5	0.689	0.0854	0.0456	0.789	1.299	0.289
	value 6	0.0798	0.0899	0.0854	0.7	1.399	0.247
	MEAN	0.06837	0.09033	0.06018	0.6616	1.29997	0.2277
	STDEV	0.0008	0.00524	0.00417	0.02644	0.03235	0.01418
	SE	0.000461894	0.0030254	0.00240762	0.0152656	0.0186778	0.00818707

## Sheet: Figure 6
	Percentage of Normalized Western Values
	p-CREB/t-CREB
		Control			Rat Exposure
	Values	STSC	LTSC	EC	STSC	LTSC	EC
	value 1	56	60	67	80	55	90
	value 2	55	59	50	85	50	95
	value 3	59	50	55	84	59	89
	value 4	60	55	56	79	60	87
	Value 5	67	56	60	77	61	92
	Value 6	66	50	62	76	60	91
	Mean	60.5	55	58.3333	80.1667	57.5	90.6667
	STDEV	5.00999	4.28952	5.95539	3.65605	4.23084	2.73252
	SE	2.05327	1.758	2.44073	1.49838	1.73395	1.11989
	p-CAMKII/t-CAMKII
		Control			Rat Exposure
	values	STSC	LTSC	EC	STSC	LTSC	EC
	value 1	69	61	69	78	69	90
	value 2	70	66	70	80	70	95
	value 3	65	69	66	85	65	94
	value 4	66	65	65	82	61	89
	Value 5	61	59	61	77	60	88
	Value 6	60	60	60	79	66	82
	Mean	65.1667	63.3333	65.1667	80.1667	65.1667	89.6667
	STDEV	4.07022	3.93277	4.07022	2.92689	4.07022	4.67618
	SE	1.66812	1.61179	1.66812	1.19954	1.66812	1.91647

## Sheet: Figure 7
		Real time relative mRNA expression values
		Ac-H3	Control			Rat Exposure
		values	STSC	LTSC	EC	STSC	LTSC	EC
		value 1	57	57	57	79	63	81
		value 2	57	57	56	79	63	81
		value 3	50	50	60	80	60	82
		value 4	54	44	57	77	57	87
		Value 5	49	49	48	72	55	80
		Value 6	44	54	44	69	50	77
		Mean	51.8333	51.8333	53.6667	76	58	81.3333
		STDEV	5.11534	5.11534	6.21825	4.47214	5.05964	3.26599
		SE	2.09645	2.09645	2.54846	1.83284	2.07362	1.33852
		AC-H4	Control			Rat Exposure
		values	STSC	LTSC	EC	STSC	LTSC	EC
		value 1	36	36	36	48	34	49
		value 2	36	37	37	47	34	51
		value 3	39	37	30	49	30	59
		value 4	40	44	34	55	38	64
		Value 5	33	40	41	54	40	62
		Value 6	30	31	39	45	37	59
		Mean	35.6667	37.5	36.1667	49.6667	35.5	57.3333
		STDEV	3.7238	4.32435	3.86868	3.9833	3.56371	6.02218
		SE	1.52615	1.77227	1.58552	1.6325	1.46054	2.46811
		HDAC-1	Control			Rat Exposure
		values	STSC	LTSC	EC	STSC	LTSC	EC
		value 1	54	52	52	60	93	56
		value 2	52	52	54	60	93	56
		value 3	50	51	55	62	90	55
		value 4	49	46	50	59	89	57
		Value 5	44	47	42	65	88	50
		Value 6	42	40	40	58	87	49
		Mean	48.5	48	48.8333	60.6667	90	53.8333
		STDEV	4.63681	4.69042	6.33772	2.50333	2.52982	3.43026
		SE	1.90033	1.9223	2.59743	1.02596	1.03681	1.40584
		HDAC-2	Control			Rat Exposure
			STSC	LTSC	EC	STSC	LTSC	EC
		value 1	53	56	54	60	66	58
		value 2	53	56	54	60	70	58
		value 3	54	55	50	64	75	55
		value 4	50	50	49	67	79	57
		Value 5	49	51	44	68	74	49
		Value 6	44	49	46	59	69	58
		Mean	50.5	52.8333	49.5	63	72.1667	55.8333
		STDEV	3.72827	3.18852	4.08656	3.89872	4.70815	3.54495
		SE	1.52798	1.30677	1.67482	1.59784	1.92957	1.45285
		BDNF	Control			Rat Exposure
		VALUES	STSC	LTSC	EC	STSC	LTSC	EC
		value 1	0.10179	0.0686	0.10462	0.15551	0.02408	0.19223
		value 2	0.10132	0.053	0.10462	0.10574	0.01491	0.18613
		value 3	0.10085	0.0374	0.10462	0.13574	0.0349	0.18003
		value 4	0.1099	0.07899	0.0679	0.1678	0.0349	0.1989
		value 5	0.1167	0.099	0.1278	0.1599	0.0457	0.1823
		value 6	0.0999	0.0699	0.07899	0.1349	0.0289	0.199
		MEAN	0.10132	0.053	0.10462	0.13233	0.02463	0.18613
		STDEV	0.00047	0.0156	0	0.0250596	0.0100063	0.0061
		SE	0.000271363	0.00900693	0	0.0144686	0.00577733	0.00352194

## Sheet: Figure 8
			Real time values
		NPY	Control			Rat Exposure
		VALUES	STSC	LTSC	EC	STSC	LTSC	EC
		value 1	0.05978	0.0208	0.0895	0.0795	0.0251	0.86
		value 2	0.05913	0.02	0.0814	0.0934	0.0243	0.8
		value 3	0.0526	0.0191	0.0732	0.1072	0.0225	0.7399
		value 4	0.0599	0.0257	0.0745	0.0854	0.0239	0.7999
		value 5	0.04999	0.0289	0.0867	0.1123	0.0208	0.732
		value 6	0.512	0.01891	0.0888	0.0999	0.278	0.8999
		MEAN	0.05717	0.0199667	0.0813667	0.0933667	0.0239667	0.799967
		STDEV	0.00397106	0.00085049	0.00815005	0.01385	0.00133167	0.06005
		SE	0.00229276	0.000491045	0.00470557	0.00799655	0.00076886	0.0346709
		NPY Y1	Control			Rat Exposure
		VALUES	STSC	LTSC	EC	STSC	LTSC	EC
		value 1	0.10891	0.09422	0.13548	0.76545	0.12184	1.04839
		value 2	0.10421	0.09251	0.12978	0.73293	0.11935	0.9923
		value 3	0.09951	0.0908	0.12408	0.70041	0.11686	0.93621
		value 4	0.104	0.09251	0.10421	0.77293	0.1234	0.9945
		value 5	0.0899	0.0888	0.11999	0.7456	0.1178	1.0678
		value 6	0.1099	0.1099	0.1254	0.7867	0.11985	1.0899
		MEAN	0.10421	0.09251	0.12978	0.73293	0.11935	0.9923
		STDEV	0.0047	0.00171	0.0057	0.03252	0.00249	0.05609
		SE	0.00271363	0.000987298	0.00329099	0.018776	0.00143764	0.0323845
		NPY Y2	Control			Rat Exposure
		VALUES	STSC	LTSC	EC	STSC	LTSC	EC
		value 1	0.12581	0.13708	0.113	0.16979	0.9221	0.11619
		value 2	0.11241	0.12239	0.10551	0.16187	0.9	0.10767
		value 3	0.09901	0.1077	0.09802	0.15395	0.8779	0.09915
		value 4	0.12708	0.13456	0.1356	0.1789	0.998	0.10567
		value 5	0.13789	0.1099	0.099	0.1435	0.899	0.1156
		value 6	0.093	0.1256	0.123	0.1789	0.945	0.11345
		MEAN	0.1124	0.12239	0.10551	0.16187	0.9	0.10767
		STDEV	0.0134	0.01469	0.00749	0.00792	0.0221	0.00852
		SE	0.00773672	0.00848152	0.00432448	0.00457275	0.0127598	0.00491917
		BDNF	Control			Rat Exposure
		VALUES	STSC	LTSC	EC	STSC	LTSC	EC
		value 1	0.10179	0.0686	0.10462	0.15551	0.02408	0.19223
		value 2	0.10132	0.053	0.10462	0.10574	0.01491	0.18613
		value 3	0.10085	0.0374	0.10462	0.13574	0.0349	0.18003
		value 4	0.1099	0.07899	0.0679	0.1678	0.0349	0.1989
		value 5	0.1167	0.099	0.1278	0.1599	0.0457	0.1823
		value 6	0.0999	0.0699	0.07899	0.1349	0.0289	0.199
		MEAN	0.10132	0.053	0.10462	0.13233	0.02463	0.18613
		STDEV	0.00047	0.0156	0	0.0250596	0.0100063	0.0061
		SE	0.000271363	0.00900693	0	0.0144686	0.00577733	0.00352194
